# Supplementary material for: Effect of Different Drying Methods on the Quality of Oudemansiella raphanipes
Source: Foods. 2024 Apr 1;13(7):1087. doi: 10.3390/foods13071087 (PMC11011357; doi:10.3390/foods13071087)
Supplement: Supplementary file 1 [file foods-13-01087-s001.zip]

Archive with 1 entries (1 files):
- foods-2897526-supplementary materials.pdf
